# Supplementary material for: Transfer RNA Levels Are Tuned to Support Differentiation During Drosophila Neurogenesis
Source: Genes (Basel). 2024 Dec 15;15(12):1602. doi: 10.3390/genes15121602 (PMC11675937; doi:10.3390/genes15121602)
Supplement: Supplementary file 1 [file genes-15-01602-s001.zip]

Archive with 1 entries (1 files):
- genes-3364063-supplementary.xlsx
