# Supplementary material for: Transfer RNA Levels Are Tuned to Support Differentiation During Drosophila Neurogenesis
Source: Genes (Basel). 2024 Dec 15;15(12):1602. doi: 10.3390/genes15121602 (PMC11675937; doi:10.3390/genes15121602)
Supplement: Supplementary file 1 [file genes-15-01602-s001.zip › genes-3364063-supplementary.xlsx]

## Sheet: isodecoders_(filt)_TMM_processe
SUPPLEMENTAL TABLE 1
Isodecoder	Neuroblast_mean TMM	Neuron_mean TMM	log2FC	Origin	Isoacceptor	Diff_Exprs	q-value
mito:Cys-GCA	45045.4	20803.2	1.11457	Mito	NA:Cys	NB Up	0.086958
mito:Tyr-GTA	23475	7213.63	1.70233	Mito	NA:Tyr	NB Up	0.0855604
Arg-TCT-2-1	12426.3	3840.33	1.6941	Nuclear	Arg-TCT	NB Up	0.083769
Ser-TGA-1-1	220527	123522	0.836185	Nuclear	Ser-TGA	NB Up	0.0633812
Arg-TCT-3-1	6983.83	1779.57	1.97249	Nuclear	Arg-TCT	NB Up	0.0439476
Arg-TCG-2-1	7972.9	4410.07	0.854302	Nuclear	Arg-TCG	NB Up	0.786294
Gln-TTG-2-1	11914.2	6549.58	0.863206	Nuclear	Gln-TTG	NB Up	0.570202
mito:Ser-GCT	77164.2	49711.9	0.634342	Mito	NA:Ser	NB Up	0.483225
Cys-GCA-2-1	2748.83	1573.92	0.804458	Nuclear	Cys-GCA	NB Up	0.425644
mito:Trp-TCA	17539.3	9328.14	0.910932	Mito	NA:Trp	NB Up	0.366718
SeC-TCA-1-1	63381.2	38963	0.70195	Nuclear	SeC-TCA	NB Up	0.353822
mito:Glu-TTC	6115.02	2878.86	1.08686	Mito	NA:Glu	NB Up	0.3238
mito:Phe-GAA	34053.7	18149.377630000006	0.907892	Mito	NA:Phe	NB Up	0.307745
mito:Asn-GTT	52343.2	32638.3	0.681437	Mito	NA:Asn	NB Up	0.295033
mito:Gly-TCC	29539.4	13683.6	1.11019	Mito	NA:Gly	NB Up	0.24078
mito:Thr-TGT	4437.77	1585.99	1.48445	Mito	NA:Thr	NB Up	0.229111
mito:Leu-TAG	19413.1	7356.234265000001	1.39999	Mito	NA:Leu	NB Up	0.223423
mito:Arg-TCG	52598.5	24185.5	1.12088	Mito	NA:Arg	NB Up	0.212091
mito:Asp-GTC	9936.4	4340.49	1.19486	Mito	NA:Asp	NB Up	0.136263
mito:Met-CAT	47468.7	21332.4	1.15393	Mito	NA:Met	NB Up	0.135391
Pro-AGG-1-2	76862.79787000001	136658	-0.830217	Nuclear	Pro-AGG	Neuron Up	0.0983943
Pro-CGG-1-1	8382.306704999999	21618.8	-1.36687	Nuclear	Pro-CGG	Neuron Up	0.0800743
Leu-CAA-1-1	30102.4	75745.6	-1.33128	Nuclear	Leu-CAA	Neuron Up	0.0788268
Tyr-GTA-1-3	247821	536351	-1.11388	Nuclear	Tyr-GTA	Neuron Up	0.0762179
Pro-TGG-1-2	139893	305538	-1.12703	Nuclear	Pro-TGG	Neuron Up	0.0337156
Glu-CTC-1-1	111590	242531	-1.11997	Nuclear	Glu-CTC	Neuron Up	0.020268
Gly-GCC-1-2	678845	1.38367e+06	-1.02735	Nuclear	Gly-GCC	Neuron Up	0
Thr-AGT-2-1	4542.35	7022.639165000001	-0.628574	Nuclear	Thr-AGT	Neuron Up	0.635491
Ser-AGA-3-1	1086.46	1837.09	-0.757795	Nuclear	Ser-AGA	Neuron Up	0.554768
iMet-CAT-2-1	16174.6	26827	-0.729952	Nuclear	iMet-CAT	Neuron Up	0.473917
Arg-TCG-3-3	3437.79	6200.77	-0.850968	Nuclear	Arg-TCG	Neuron Up	0.41665
Leu-TAA-4-1	29558.9	46968.1	-0.66809	Nuclear	Leu-TAA	Neuron Up	0.320659
Arg-TCT-1-1	92728.6	141179	-0.606437	Nuclear	Arg-TCT	Neuron Up	0.318289
Ser-CGA-1-4	30295.8	47351.1	-0.644279	Nuclear	Ser-CGA	Neuron Up	0.303093
Ala-TGC-2-1	30976	55568	-0.843101	Nuclear	Ala-TGC	Neuron Up	0.280661
Ala-TGC-1-1	25798.8	43295.1	-0.746899	Nuclear	Ala-TGC	Neuron Up	0.280494
Tyr-GTA-2-1	1587.96	3875.02	-1.28703	Nuclear	Tyr-GTA	Neuron Up	0.274187
Pro-CGG-2-1	41621.05396000001	74905.3	-0.847754	Nuclear	Pro-CGG	Neuron Up	0.258008
Leu-CAG-1-4	128667	198541	-0.625793	Nuclear	Leu-CAG	Neuron Up	0.159
Glu-CTC-3-7	120202	202070	-0.749391	Nuclear	Glu-CTC	Neuron Up	0.144953
Trp-CCA-2-4	39052.7	80169.6	-1.03763	Nuclear	Trp-CCA	Neuron Up	0.133083
Leu-TAG-1-2	133908	208318	-0.637542	Nuclear	Leu-TAG	Neuron Up	0.10661
Arg-ACG-1-8	782224	1.12265e+06	-0.521259	Nuclear	Arg-ACG	No DE	0.0608415
Ile-TAT-1-1	129474	125896	0.0404235	Nuclear	Ile-TAT	No DE	1
Cys-GCA-3-1	9730.16	9192.4	0.0820211	Nuclear	Cys-GCA	No DE	0.999989
Thr-TGT-2-5	152133	145861	0.0607393	Nuclear	Thr-TGT	No DE	0.999719
Thr-CGT-1-2	247298	241978	0.0313795	Nuclear	Thr-CGT	No DE	0.998989
Gln-CTG-1-1	63725.8	62206.3	0.0348167	Nuclear	Gln-CTG	No DE	0.998423
iMet-CAT-1-5	138025	136322	0.017911	Nuclear	iMet-CAT	No DE	0.99617
Gly-GCC-2-1	135624	127744	0.0863604	Nuclear	Gly-GCC	No DE	0.994397
mito:Leu-TAA	17087.498330000002	17100.736930000006	-0.0011173	Mito	NA:Leu	No DE	0.989886
mito:His-GTG	10028.7	8997.05	0.15661	Mito	NA:His	No DE	0.987352
Ser-AGA-1-1	2910.18	2458.19	0.243507	Nuclear	Ser-AGA	No DE	0.985413
Gln-CTG-4-1	47127.4	47941	-0.0246955	Nuclear	Gln-CTG	No DE	0.980635
mito:Gln-TTG	7322.4517799999985	6304.7450549999985	0.215889	Mito	NA:Gln	No DE	0.973141
Ser-TGA-2-1	14398.8	12522.4	0.201441	Nuclear	Ser-TGA	No DE	0.97035
Met-CAT-1-2	367498	342648	0.101011	Nuclear	Met-CAT	No DE	0.96952
Asp-GTC-3-1	75636.1	78355.9	-0.0509664	Nuclear	Asp-GTC	No DE	0.965025
Trp-CCA-1-2	7686.75	8295.93	-0.110031	Nuclear	Trp-CCA	No DE	0.955107
Asn-GTT-1-8	876721	833698	0.072593	Nuclear	Asn-GTT	No DE	0.954219
Leu-TAA-3-1	10221.8	8636.99	0.243048	Nuclear	Leu-TAA	No DE	0.928252
Asp-GTC-2-1	83171.1	90344.6	-0.119356	Nuclear	Asp-GTC	No DE	0.911402
Lys-TTT-1-1	102440	110879	-0.1142	Nuclear	Lys-TTT	No DE	0.904473
Arg-TCG-1-1	125770	136407	-0.117123	Nuclear	Arg-TCG	No DE	0.902331
Cys-GCA-1-1	181627	196316	-0.1122	Nuclear	Cys-GCA	No DE	0.897975
Cys-GCA-4-1	2190.37	1610.35	0.443801	Nuclear	Cys-GCA	No DE	0.890055
mito:Pro-TGG	29497.1	34342.913089999995	-0.219437	Mito	NA:Pro	No DE	0.88909
Ala-CGC-1-2	74315.1	81566	-0.134313	Nuclear	Ala-CGC	No DE	0.884452
mito:Ile-GAT	96859.8	81312.5	0.252422	Mito	NA:Ile	No DE	0.883476
mito:Ser-TGA	9055.33	6581.25	0.460407	Mito	NA:Ser	No DE	0.859267
Thr-TGT-1-1	4662.96	3454.62	0.432718	Nuclear	Thr-TGT	No DE	0.856679
Ala-AGC-1-1	6225.48	7843.821484999998	-0.333372	Nuclear	Ala-AGC	No DE	0.823945
Lys-TTT-2-2	472738	496374	-0.0703852	Nuclear	Lys-TTT	No DE	0.822162
mito:Ala-TGC	54073.2	43625.5	0.309743	Mito	NA:Ala	No DE	0.821406
Leu-TAA-1-1	9010.36	6755.416031000002	0.415539	Nuclear	Leu-TAA	No DE	0.806593
Pro-CGG-3-1	6034.23	7303.78	-0.275474	Nuclear	Pro-CGG	No DE	0.799881
Met-CAT-2-1	70818.8	85205.7	-0.266818	Nuclear	Met-CAT	No DE	0.791188
Val-AAC-1-1	15952.9	11833	0.430998	Nuclear	Val-AAC	No DE	0.785625
Gln-TTG-1-1	7308.04	8882.84	-0.281537	Nuclear	Gln-TTG	No DE	0.775159
Ser-GCT-2-2	15300.6	18548.7	-0.277734	Nuclear	Ser-GCT	No DE	0.742045
Gln-CTG-2-2	187373	214959	-0.198154	Nuclear	Gln-CTG	No DE	0.741249
Val-TAC-1-1	130657	152055	-0.218805	Nuclear	Val-TAC	No DE	0.735008
Thr-AGT-1-4	218453	243185	-0.15473	Nuclear	Thr-AGT	No DE	0.709357
Gln-CTG-3-1	102109	131848	-0.368757	Nuclear	Gln-CTG	No DE	0.704183
His-GTG-1-2	907613	1.01125e+06	-0.155995	Nuclear	His-GTG	No DE	0.696658
Leu-CAA-2-2	6292.32	9236.63	-0.553774	Nuclear	Leu-CAA	No DE	0.687247
mito:Lys-CTT	57946.5	41799.3	0.471244	Mito	NA:Lys	No DE	0.6735
Gly-TCC-2-1	97455.2	117303	-0.267426	Nuclear	Gly-TCC	No DE	0.644818
Leu-TAA-2-1	15025.5	19423.3	-0.370371	Nuclear	Leu-TAA	No DE	0.642984
mito:Val-TAC	66637.46542000001	87398.7	-0.391279	Mito	NA:Val	No DE	0.621328
Phe-GAA-1-1	480521	400503	0.262786	Nuclear	Phe-GAA	No DE	0.455421
Val-AAC-2-1	215209	169735	0.342457	Nuclear	Val-AAC	No DE	0.431258
Arg-CCT-1-1	291888	340105	-0.220566	Nuclear	Arg-CCT	No DE	0.415135
Ser-GCT-1-1	7498.4255939999985	10642.8	-0.505214	Nuclear	Ser-GCT	No DE	0.410247
Ser-AGA-2-2	676316	554538	0.286411	Nuclear	Ser-AGA	No DE	0.392031
Arg-TCG-4-1	67726.3	91453.6	-0.433323	Nuclear	Arg-TCG	No DE	0.370434
Val-CAC-1-1	44220.7	64324.1	-0.540638	Nuclear	Val-CAC	No DE	0.369124
Lys-CTT-1-10	674233	838799	-0.315078	Nuclear	Lys-CTT-	No DE	0.317632
Val-CAC-2-4	175026	239566	-0.452855	Nuclear	Val-CAC	No DE	0.304305
Glu-CTC-2-1	218255	300427	-0.460998	Nuclear	Glu-CTC	No DE	0.26983
Ala-AGC-2-3	180958	253550	-0.486618	Nuclear	Ala-AGC	No DE	0.261932
Ile-AAT-1-6	405139	315907	0.358917	Nuclear	Ile-AAT	No DE	0.245557
Glu-TTC-1-6	302209	398489	-0.398993	Nuclear	Glu-TTC	No DE	0.161514
Asp-GTC-1-9	990419	1344752.2780000002	-0.44123	Nuclear	Asp-GTC	No DE	0.159294
Leu-AAG-1-4	234776	338431	-0.527575	Nuclear	Leu-AAG	No DE	0.138705
Gly-TCC-1-2	263230	387353	-0.557326	Nuclear	Gly-TCC	No DE	0.108672
